# Supplementary material for: Using a Novel Absolute Ontogenetic Age Determination Technique to Calculate the Timing of Tooth Eruption in the Saber-Toothed Cat, Smilodon fatalis
Source: PLoS One. 2015 Jul 1;10(7):e0129847. doi: 10.1371/journal.pone.0129847 (PMC4489498; doi:10.1371/journal.pone.0129847)
Supplement: S2 Dataset — 3D model available at doi:10.7910/DVN/29450. (ZIP) [file pone.0129847.s003.zip]

Archive with 2 entries (2 files):
- S2 Dataset/UCMP152566_enamel.stl
- S2 Dataset/UCMP152566_tooth.stl
